# Supplementary material for: New Visible-Light-Sensitive Dicyanocoumarin- and COUPY-Based Caging Groups with Improved Photolytic Efficiency
Source: Molecules. 2025 May 14;30(10):2158. doi: 10.3390/molecules30102158 (PMC12114166; doi:10.3390/molecules30102158)
Supplement: Supplementary file 1 [file molecules-30-02158-s001.zip]

Archive with 1 entries (1 files):
- molecules-3624777-supplementary.pdf
